# Supplementary material for: Behavioural Measures of Infant Activity but Not Attention Associate with Later Preschool ADHD Traits
Source: Brain Sci. 2021 Apr 21;11(5):524. doi: 10.3390/brainsci11050524 (PMC8143002; doi:10.3390/brainsci11050524)
Supplement: Supplementary file 1 [file brainsci-11-00524-s001.zip]

Archive with 1 entries (1 files):
- brainsci-1040737-SI.pdf
